# Supplementary material for: Sub-Nanomolar Detection of Oligonucleotides Using Molecular Beacons Immobilized on Lightguiding Nanowires
Source: Nanomaterials (Basel). 2024 Feb 29;14(5):453. doi: 10.3390/nano14050453 (PMC10934797; doi:10.3390/nano14050453)
Supplement: Supplementary file 1 [file nanomaterials-14-00453-s001.zip]

Archive with 1 entries (1 files):
- nanomaterials-2867804-supplementary.pdf
